# Supplementary material for: Amidated and Aminated PMSSO-Hydrogels as a Promising Enzyme-Sensitive Vehicle for Antianemic Drugs
Source: Gels. 2025 Feb 6;11(2):118. doi: 10.3390/gels11020118 (PMC11854879; doi:10.3390/gels11020118)
Supplement: Supplementary file 1 [file gels-11-00118-s001.zip]

Archive with 1 entries (1 files):
- gels-3423826-supplementary.pdf
